# Supplementary material for: Flexible use of copula‐type model for dose‐finding in drug combination clinical trials
Source: Biometrics. 2021 Aug 1;78(4):1651–61. doi: 10.1111/biom.13510 (PMC10393268; doi:10.1111/biom.13510)
Supplement: Supplementary file 1 — Web Appendices and Tables referenced in Sections 2.2, 4.1, 4.2 and 5, as well as the simulation code are available with this paper at the Biometrics website on Wiley Online Library. [file BIOM-78-1651-s001.zip]

Archive with 3 entries (3 files):
- biom13510-sup-0001-SuppMat.pdf
- FlexibleUseCopula.sas
- SASCode_README.TXT
