# Supplementary material for: Flexible use of copula‐type model for dose‐finding in drug combination clinical trials
Source: Biometrics. 2021 Aug 1;78(4):1651–61. doi: 10.1111/biom.13510 (PMC10393268; doi:10.1111/biom.13510)
Supplement: Supplementary file 1 — Web Appendices and Tables referenced in Sections 2.2, 4.1, 4.2 and 5, as well as the simulation code are available with this paper at the Biometrics website on Wiley Online Library. [file BIOM-78-1651-s001.zip › FlexibleUseCopula.sas]

/********************************************************************
  Program Name    : FlexibleUseCopula.sas
  Program Purpose : Simulation for dose-finding design by copula-based models for drug combination trials
  SAS Version       : 9.4
  Created by         : Koichi Hashizume
  Date                  : Feb 2020
--------------------------------------------------------------------
  modified by        : 
  Date                 : 
  Reason             : 
********************************************************************/

options validvarname = v7 ;

*****************************************************************************************;
* 1. Simulation Enviroment Setting ;
*****************************************************************************************;
* Global macro variable defined ;
%global p_n q_n test_sc test_id next_d mtdlist overlist _r ;
* Output directory ;
libname outdir "&outdir." ;
%let outdir = /home/hashizuk/research/20210210a ;

*****************************************************************************************;
* 1-1. General simulation parameter  ;
*****************************************************************************************;
%let seed   = 123456 ; * Seed ;
%let n_test = 1 ; * The number of simulations ;
%let Scenario = 4  ; * Specify the scenario number defined in section 1-5 ;
*****************************************************************************************;
* 1-2. Study Information ;
*****************************************************************************************;
* Maximum sample size ;
%let max_n = 30 ;
* Cohort size ;
%let N_PT = 3 ;
* Starting dose level: "ij" means  the i th dose level for Drug A and the j th dose level for Drug B ;
%let st_dose = 11 ;
* Target DLT rate ;
%let tg_rate = 0.3 ;
* MTD definition range (If 0.05 is specified, the toxicity rate within target DLT rate +/- 0.05 is considered as MTD) ;
%let tg_range = 0.05 ;
*****************************************************************************************;
* 1-3. Design Information ;
*****************************************************************************************;
* -------------- Specify Model type ----------------------------------- *;
* NAMH1, NGUMH and NJOE1 are the proposed method  ;
* NAMH99, NGUMH99 and NJOE99 are the oroginal copula-type models ;
* NAMH2: The estimation procedure to obtain more appropriate the estimate of gamma parameter (See Web appendix H of Supporting information);
* TDM1 is the model proposed by Wang and Ivanoba 2005  ;
* RIVI is the model proposed by Riviere 2014 ;
* YYC is the Clayton-based copula-type model proposed by Yin and Yuan ;
%let _model_n = NAMH1 ;
* Prior setting can be changed in 2-2 Model Section ;
* ------------------------------------------------------------------ * ;

* 1st stage option: 1 = order derived from the based skeleton, 2 = Diagnosis (Riviere), 3a or 3b = H and V (Yuan), 4 = Zoning (Wages), 5 = Stairs (BOIN) ;
%let _first_st = 4 ; 
* 2nd stage Dose finding option: 1 = simple closest, 2 = closest without skip restriction, 3 = Riviere 2014 ;
%let _findopt1 = 3  ;
* CE and CD option need to be specified when selecting dosefind = 3 (See Section 3.3 of the manuscript) ;
%let _ce = 0.75 ;
%let _cd = 0.55 ;

* The ranges of target DLT rate for MTD determination  (See Section 3.3 of the manuscript);
* If 0.1 is specified, the probability within the intervals of target DLT rate +/- 0.1 will be calculated for MTD determination ;
%let tg_inter = 0.1 ; 
* Termination ON (=Y) / OFF (=N) ;
%let _termopt = N ;
* Cutoff for termination - Study should be terminated when Pr( toxicity at dose(1,1) > target DLT rate) > xx?  ;
%let toxlimit = 0.90 ;

* MCMC setting ;
%let nbi       = 1000 ; * burn-in ;
%let ntu       = 500 ;  * the number of chains ;
%let nmc      = 10000 ; * the number of samples after burn-in ;
%let nthin     = 3 ; * thinning intervals ;

*****************************************************************************************;
* 1-4. Pre-specified toxicity rate (called Skeletion) for all COPULA, TDM, RIVI, YYC models ;
*****************************************************************************************;

  data p_ske2 ( keep = srtp p: )
          q_ske2 ( keep = srtq q: )
      ;
    format p1-p2 q1-q2 ;
    srtp = 0 ; srtq = 0 ;
    p1 = 0.10 ;
    p2 = 0.30 ;
    q1 = 0.10 ;
    q2 = 0.30 ;
    output ;
  run ;

  data p_ske3 ( keep = srtp p: )
          q_ske3 ( keep = srtq q: )
      ;
    format p1-p3 q1-q3 ;
    srtp = 0 ; srtq = 0 ;
    p1 = 0.10 ;
    p2 = 0.20 ;
    p3 = 0.30 ;
    q1 = 0.10;
    q2 = 0.20 ;
    q3 = 0.30 ;
    output ;
  run ;

  data p_ske4 ( keep = srtp p: )
          q_ske4 ( keep = srtq q: )
      ;
    format p1-p4 q1-q4 ;
    srtp = 0 ; srtq = 0 ;
    p1 = 0.075 ; 
    p2 = 0.15 ;
    p3 = 0.225 ;
    p4 = 0.3 ;
    q1 = 0.075;
    q2 = 0.15 ;
    q3 = 0.225 ;
    q4 = 0.3 ;
    output ;
  run ;

  data p_ske5 ( keep = srtp p: )
          q_ske5 ( keep = srtq q: )
      ;
    format p1-p5 q1-q5 ;
    srtp = 0 ; srtq = 0 ;
    p1 = 0.06 ;
    p2 = 0.12 ;
    p3 = 0.18 ;
    p4 = 0.24 ;
    p5 = 0.30 ;
    q1 = 0.06;
    q2 = 0.12 ;
    q3 = 0.18 ;
    q4 = 0.24 ;
    q5 = 0.30 ;
    output ;
  run ;


*****************************************************************************************;
* 1-5. Tested Dose Combination Matrix with true DLT ;
*****************************************************************************************;

* No. of drug A and No. of drug B will be obtained in the macro below and store p_n and q_n as macro variables ;
%macro Testdata( SC )  ;
data _null_ ;

  %if &SC. = 1 %then %do ;
    %let test_sc = %nrstr( array pq_ar{1:3,1:3} _p1 - _p9 ( 0.10 0.20 0.30 
                                                                           0.20 0.30 0.40
                                                                           0.30 0.40 0.50 ) );

  %end ;
  %if &SC. = 2 %then %do ;
    %let test_sc = %nrstr(     array pq_ar{1:3,1:3} _p1 - _p9 ( 0.05 0.30 0.50 
                                                                              0.30 0.60 0.70
                                                                              0.50 0.70 0.80 ) );
  %end ;
  %if &SC. = 3 %then %do ;
    %let test_sc = %nrstr(     array pq_ar{1:3,1:3} _p1 - _p9 ( 
                                                                                0.05 0.30 0.40
                                                                                0.10 0.50 0.60
                                                                                0.40 0.70 0.80 )) ;
  %end ;
  %if &SC. = 4 %then %do ;
    %let test_sc = %nrstr(     array pq_ar{1:3,1:3} _p1 - _p9 ( 0.01 0.05 0.15 
                                                                              0.05 0.30 0.40
                                                                              0.15 0.40 0.60 ) );
  %end ;

  %if &SC. = 5 %then %do ;
    %let test_sc = %nrstr(     array pq_ar{1:4,1:4} _p1 - _p16 (   0.01 0.05 0.10 0.30
                                                                                  0.05 0.10 0.30 0.50
                                                                                  0.10 0.30 0.60 0.65
                                                                                  0.30 0.50 0.65 0.70 ) );
  %end ;

  %if &SC. = 6 %then %do ;
    %let test_sc = %nrstr(     array pq_ar{1:4,1:4} _p1 - _p16 (   0.05 0.10 0.15 0.30
                                                                                  0.10 0.30 0.40 0.50
                                                                                  0.15 0.40 0.50 0.60
                                                                                  0.30 0.50 0.60 0.70 ) );
  %end ;

  %if &SC. = 7 %then %do ;
    %let test_sc = %nrstr(     array pq_ar{1:4,1:4} _p1 - _p16 (   
                                                                                  0.01 0.08 0.15 0.40
                                                                                  0.02 0.15 0.30 0.45
                                                                                  0.03 0.23 0.55 0.60
                                                                                  0.04 0.30 0.60 0.85 )) ;
  %end ;

  %if &SC. = 8 %then %do ;
    %let test_sc = %nrstr(     array pq_ar{1:4,1:4} _p1 - _p16 (  
                                                                                 0.02 0.04 0.10 0.15
                                                                                 0.10 0.30 0.45 0.60
                                                                                 0.15 0.45 0.70 0.75
                                                                                 0.40 0.60 0.75 0.80 )) ;
  %end ;

  %if &SC. = 9 %then %do ;
  %let test_sc = %nrstr(     array pq_ar{1:4,1:2} _p1 - _p8 (   0.05 0.10
                                                                              0.10 0.20
                                                                              0.20 0.30
                                                                              0.30 0.40   ));
  %end ;

  %if &SC. =10 %then %do ;
    %let test_sc = %nrstr(     array pq_ar{1:4,1:2} _p1 - _p8 (   0.01 0.30
                                                                                0.10 0.40
                                                                                0.20 0.50
                                                                                0.30 0.60 ) );
  %end ;

  %if &SC. = 11 %then %do ;
    %let test_sc = %nrstr(     array pq_ar{1:4,1:2} _p1 - _p8 (   0.10 0.15
                                                                                 0.15 0.28
                                                                                 0.28 0.32
                                                                                 0.32 0.34 ));
  %end ;

  %if &SC. = 12 %then %do ;
    %let test_sc = %nrstr(     array pq_ar{1:4,1:2} _p1 - _p8 (  
                                                                                0.1 0.5
                                                                                0.2 0.6
                                                                                0.3 0.7
                                                                                0.4 0.8 )) ;
  %end ;

  %if &SC. = 13 %then %do ;
    %let test_sc = %nrstr(     array pq_ar{1:5,1:3} _p1 - _p15 (
                                                                                 0.05 0.10 0.25
                                                                                 0.10 0.25 0.30
                                                                                 0.25 0.30 0.40
                                                                                 0.30 0.40 0.50
                                                                                 0.40 0.50 0.70 )) ;
  %end ;
  %if &SC. = 14 %then %do ;
    %let test_sc = %nrstr(     array pq_ar{1:5,1:3} _p1 - _p15 (  
                                                                                 0.01 0.05 0.20
                                                                                 0.05 0.30 0.45
                                                                                 0.15 0.45 0.50
                                                                                 0.30 0.55 0.60
                                                                                 0.50 0.60 0.75 )) ;
  %end ;
  %if &SC. = 15 %then %do ;
    %let test_sc = %nrstr(     array pq_ar{1:5,1:3} _p1 - _p15 (  
                                                                                 0.01 0.05 0.30
                                                                                 0.05 0.20 0.35
                                                                                 0.10 0.30 0.40
                                                                                 0.20 0.40 0.45
                                                                                 0.30 0.45 0.60 )) ;
  %end ;
  %if &SC. = 16 %then %do ;
    %let test_sc = %nrstr(     array pq_ar{1:5,1:3} _p1 - _p15 (   
                                                                                 0.01 0.05 0.10
                                                                                 0.05 0.10 0.20
                                                                                 0.10 0.30 0.40
                                                                                 0.20 0.50 0.55
                                                                                 0.40 0.60 0.65 )) ;
  %end ;

  %if &SC. = 17 %then %do ;
    %let test_sc = %nrstr(     array pq_ar{1:3,1:3} _p1 - _p9 ( 0.04 0.14 0.31 
                                                                              0.12 0.21 0.37
                                                                              0.31 0.38 0.51 ) );
  %end ;

  %if &SC. = 18 %then %do ;
    %let test_sc = %nrstr(     array pq_ar{1:5,1:3} _p1 - _p15 (   
                                                                                 0.02 0.11 0.31
                                                                                 0.11 0.19 0.37
                                                                                 0.16 0.24 0.41
                                                                                 0.31 0.37 0.51
                                                                                 0.41 0.46 0.58 )) ;
  %end ;

  %if &SC. = 19 %then %do ;
    %let test_sc = %nrstr(     array pq_ar{1:3,1:3} _p1 - _p9 ( 0.05 0.19 0.42 
                                                                              0.19 0.30 0.50
                                                                              0.42 0.50 0.64 ) );
  %end ;
  %if &SC. = 20 %then %do ;
    %let test_sc = %nrstr(     array pq_ar{1:5,1:3} _p1 - _p15 (   
                                                                                 0.04 0.12 0.22
                                                                                 0.07 0.15 0.24
                                                                                 0.12 0.19 0.28
                                                                                 0.31 0.37 0.44
                                                                                 0.51 0.55 0.60 )) ;
  %end ;

  %if &SC. = 21 %then %do ;
    %let test_sc = %nrstr(     array pq_ar{1:3,1:3} _p1 - _p9 ( 0.6 0.7 0.8  
                                                                               0.7 0.8 0.9  
                                                                               0.8 0.9 0.95  
    ) );
  %end ;

  %if &SC. = 22 %then %do ;
    %let test_sc = %nrstr(     array pq_ar{1:4,1:4} _p1 - _p16 (  
                                                                               0.5 0.55 0.6 0.7 
                                                                               0.55 0.6 0.7 0.8 
                                                                               0.6 0.7 0.8 0.9     
                                                                               0.7 0.8 0.9 0.95 
   ) );
  %if &SC. = 23 %then %do ;
    %let test_sc = %nrstr(     array pq_ar{1:4,1:2} _p1 - _p8 (   
                                                                               0.5 0.6     
                                                                               0.6 0.7 
                                                                               0.7 0.8
                                                                               0.8 0.9
                                                                                  ) );
  %end ;
  %if &SC. = 24 %then %do ;
    %let test_sc = %nrstr(     array pq_ar{1:5,1:3} _p1 - _p15 (
                                                                               0.55 0.60 0.65
                                                                               0.60 0.70 0.75
                                                                               0.70 0.80 0.85
                                                                               0.80 0.90 0.95
                                                                               0.85 0.95 0.99
   ) );
  %end ;

  %if &SC. = 31 %then %do ;
    %let test_sc = %nrstr(     array pq_ar{1:3,1:3} _p1 - _p9 ( 0.01 0.03 0.05  
                                                                               0.03 0.05 0.07  
                                                                               0.05 0.07 0.10  
   ) );
  %end ;

  %end ;
  %if &SC. = 32 %then %do ;
    %let test_sc = %nrstr(     array pq_ar{1:3,1:3} _p1 - _p9 ( 0.01 0.02 0.04  
                                                                               0.02 0.04 0.10  
                                                                               0.04 0.10 0.20  
   ) );
  %end ;

  %if &SC. = 33 %then %do ;
    %let test_sc = %nrstr(     array pq_ar{1:4,1:2} _p1 - _p8 (   
                                                                               0.01 0.03 
                                                                               0.03 0.05
                                                                               0.05 0.07
                                                                               0.07  0.1
                                                                                  ) );
  %end ;
  %if &SC. = 34 %then %do ;
    %let test_sc = %nrstr(     array pq_ar{1:4,1:2} _p1 - _p8 (   
                                                                               0.01 0.02 
                                                                               0.02 0.05
                                                                               0.05 0.10
                                                                               0.10  0.20
                                                                                  ) );
  %end ;

  &test_sc. ;
  call symput('p_n',trim(left(put( hbound(pq_ar,1) , best. ))) ) ;
  call symput('q_n',trim(left(put( hbound(pq_ar,2) , best. ))) ) ;

  length mtdlist overlist $40. ;
     mtdlist = "999" ;  
     overlist = "999" ;
     do _d1 = 1 to hbound(pq_ar,1) ;
        do _d2 = 1 to hbound(pq_ar,2) ;
          dd = _d1 * 10 + _d2 ;
          if &tg_rate.- &tg_range. < pq_ar{ _d1, _d2 } < &tg_rate.+ &tg_range. then mtdlist = trim(left(mtdlist)) || " " || trim(left(put(dd,best.))) ;
          if pq_ar{ _d1, _d2 } > &tg_rate.+ &tg_range.                                 then overlist = trim(left(overlist)) || " " || trim(left(put(dd,best.))) ;
        end ;
     end ;
  call symput('mtdlist',trim(left( mtdlist )) ) ;
  call symput('overlist',trim(left( overlist )) ) ;
run ;

%mend Testdata ;
%Testdata(&Scenario.) ;


*****************************************************************************************;
* 2. Loop for dose escalation ( the number of simulations ) ; 
*****************************************************************************************;
*****************************************************************************************;
* 2-1. Data generation ; 
*****************************************************************************************;
%macro ge_data ( c_id , c_dose ) ;

  * Additional cohort data ;
  data add01 ;
     format c_id dose1 dose2 prob2 cohortN DLT ;
     keep    c_id dose1 dose2 prob2 cohortN DLT ;
     &test_sc. ; 
     * Converting 1st dimentional dose levels to 2nd dimentional (e.g. 11 -> Drug A= 1 and Drug B = 1 );
     dose1 = int( &c_dose. /10)  ;
     dose2 = &c_dose. - int( &c_dose. /10)*10  ;
     c_id = &c_id. ;
     * Get the true DLT rate at assigned dose level ;
     prob2     =  pq_ar{ dose1 , dose2 }  ;
     call symput('prob2',trim(left(put( prob2 , best. )))) ;
     CohortN = &N_PT. ;
     * Generate random data ;
     CALL STREAMINIT(&seed. + &test_id. + &c_id.*100000) ;
     DLT = RAND('BINOMIAL' , prob2 , CohortN) ;
  run ;

  data cum01 ;
     set 
           %if &c_id. ne 1 %then %do ;
             cum01
           %end ;
           add01 
    ;
  run ;

%mend ge_data ;

* The procedure for 2-stage estimation ;
%macro nlmix ( inds = , outds = ) ;
  proc nlmixed data = &inds. (keep = pred dose1 dose2 rename = (pred = pred2) ) ;
     parms p1-p&p_n. q1-q&q_n. 0.9 s2 0.5 ;
     bounds 0<p1-p&p_n.<1 , 0<q1-q&q_n.<1 ;
     array p_ar{&p_n.}  p1-p&p_n. ;
     array q_ar{&q_n.}  q1-q&q_n. ;
     s =  p_ar{ dose1 } ;
     t =  q_ar{ dose2 } ;
     prob = 1 - ( 1-s)*(1-t)/(1 - &_r.*s*t) ;
     model pred2 ~ normal(prob,s2);
     predict prob out = &outds. ;
  run ;
%mend nlmix ;


*****************************************************************************************;
* 2-2. Model  ;
*****************************************************************************************;
%macro MCMCMO ( Mtype );

  proc sql  ;
    create table m_ske01 as 
    select monotonic() as mdid , * from p_ske&p_n., q_ske&q_n.  order by srtp, srtq ;
  quit ;

  * Dataset for stock ;
  data cur99 ;
     stop ;
  run ;

     proc sql noprint ;
       create table cum01a as
       select dose1,dose2,sum(DLT) as DLT, sum(CohortN) as CohortN from cum01 group by dose1,dose2 ;
     quit ;

     data cur01 ;
        keep _func1 _func2 cohortN DLT p1-p&p_n. q1-q&q_n. dose1 dose2 ;
        set cum01a  ;
        if _n_ = 1 then set m_ske01 ;

        * Create empric model for each drug ;
        if dose1 = 0 then _func1 = 0 ;
        if dose2 = 0 then _func2 = 0 ;
        array p_ar{*} p1 - p&p_n. ;
        array q_ar{*} q1 - q&q_n. ;
        _func1 = p_ar{dose1} ;
        _func2 = q_ar{dose2} ;
     run ;
  
     * 2-1. Estimation by MCMC ;
     ods _all_ close ;
     proc mcmc data = cur01 
                     nbi       = &nbi.
                     ntu       = &ntu.
                     nmc      = &nmc. 
                     nthin     = &nthin. 
                     outpost = cur02
                     seed     = &seed. 
        ;
       %if %upcase(&Mtype.) = NAMH1 or %upcase(&Mtype.) = NAMH2 %then %do ;
          parms beta1 0 ;
          parms beta2 0 ;
          parms beta3 0 ; 
          func1 = _func1**exp(beta2) ;
          func2 = _func2**exp(beta3) ;
          prior beta1  ~ normal(0,sd=1500,upper = 1);
          prior beta2 ~ normal(0,sd=1) ;
          prior beta3 ~ normal(0,sd=1) ;
          prob = 1 - (1-func1)*(1-func2)/ ( 1 - beta1 * func1 * func2 ) ;
       %end ;
       %if %upcase(&Mtype.) = NAMH99 %then %do ;
          parms beta1 0  ;
          parms beta2 0 ;
          parms beta3 0 ; 
          prior beta1  ~ unif(-1,1) ;
          prior beta2 ~ normal(0,sd=1) ;
          prior beta3 ~ normal(0,sd=1) ;
          func1 = _func1**exp(beta2) ;
          func2 = _func2**exp(beta3) ;
          prob = 1 - (1-func1)*(1-func2)/ ( 1 - beta1 * func1 * func2 ) ;
       %end ;
       %if %upcase(&Mtype.) = NGUMH %then %do ;
          parms beta1 1 ;
          parms beta2 0 ;
          parms beta3 0 ;
          prior beta1  ~ gamma(shape=0.5,scale=0.5) ;
          prior beta2 ~ normal(0,sd=1) ;
          prior beta3 ~ normal(0,sd=1) ;
          func1 = _func1**exp(beta2) ;
          func2 = _func2**exp(beta3) ;
          prob = 1-exp( -1* (  (-log( 1 - func1 ))**(beta1) + (-log( 1 - func2 ))**(beta1) )**(1/beta1) ) ;
       %end ;
       %if %upcase(&Mtype.) = NGUMH99 %then %do ;
          parms beta1 1 ;
          parms beta2 0 ;
          parms beta3 0 ;
          prior beta1  ~ normal( 1,sd=3,lower=1) ;
          prior beta2 ~ normal(0,sd=1) ;
          prior beta3 ~ normal(0,sd=1) ;
          func1 = _func1**exp(beta2) ;
          func2 = _func2**exp(beta3) ;
          prob = 1-exp( -1* (  (-log( 1 - func1 ))**(beta1) + (-log( 1 - func2 ))**(beta1) )**(1/beta1) ) ;
       %end ;
	   %if %upcase(&Mtype.) = NJOE1 %then %do ;
          parms beta1 1 ;
          parms beta2 0 ;
          parms beta3 0 ;
          prior beta1  ~ gamma(shape=0.5,scale=0.5) ;
          prior beta2 ~ normal(0,sd=1) ;
          prior beta3 ~ normal(0,sd=1) ;
          func1 = _func1**exp(beta2) ;
          func2 = _func2**exp(beta3) ;
          prob =  (func1**(beta1) + func2**(beta1) - (func1**(beta1))*(func2**(beta1)))**(1/beta1) ;
       %end ;
       %if %upcase(&Mtype.) = NJOE99 %then %do ;
          parms beta1 1 ;
          parms beta2 1 ;
          parms beta3 1 ;
          prior beta1  ~ normal( 1,sd=3,lower=1) ;
          prior beta2 ~ normal(0,sd=1) ;
          prior beta3 ~ normal(0,sd=1) ;
          func1 = _func1**exp(beta2) ;
          func2 = _func2**exp(beta3) ;
          prob =  (func1**(beta1) + func2**(beta1) - (func1**(beta1))*(func2**(beta1)))**(1/beta1) ;
       %end ;
       %if %upcase(&Mtype.) = TDM1 %then %do ;
          parms beta1 1  ;
          parms beta2 0 ;
          parms beta3 0 ;
          prior beta1 ~ gamma(shape=1,scale=1) ; 
          prior beta2 ~ gamma(shape=1,scale=1) ;
          prior beta3 ~ gamma(shape=1,scale=1) ;
          func1 = (1-_func1)**(beta2) ;
          func2 = (1-_func2)**(beta3-beta1*log(1-_func1)) ;
          prob =  1 - func1*func2 ;
       %end ;
       %if %upcase(&Mtype.) = YYC %then %do ;
          parms beta1 1  ;
          parms beta2 1 ;
          parms beta3 1 ; 
          prior beta1  ~ gamma(shape = 0.1 , scale = 10) ;
          prior beta2  ~ gamma(shape = 2 , scale = 0.5 ) ;
          prior beta3  ~ gamma(shape = 2 , scale = 0.5 ) ;
          func1 = _func1**(beta2) ;
          func2 = _func2**(beta3) ;
          prob = 1 - ( (1-func1)**(-1*beta1) + (1-func2)**(-1*beta1) - 1 )**(-1/beta1) ;
       %end ;
       %if %upcase(&Mtype.) = RIVI %then %do ;
          parms beta0 0 ;
          parms beta1 1 ;
          parms beta2 1 ;
          parms beta3 0 ;
          prior beta0  ~ normal(0,sd=3.33);;
          prior beta1  ~ gamma(shape=1,scale=1,lower = min( 0.000001, -beta3*func2 ) );
          prior beta2  ~ gamma(shape=1,scale=1,lower = min( 0.000001, -beta3*func1 ) );
          prior beta3  ~ normal(0,sd=3.33, upper = min( -beta1/func2 , -beta2/func1 ) );
          func1 = log( _func1 / ( 1- _func1 ));
          func2 = log( _func2 / ( 1- _func2 ));
          exps = exp( beta0 + beta1*func1 + beta2*func2 + beta3*func1*func2 ) ;
          prob =  exps / ( exps + 1 ) ;
       %end ;
       model DLT ~ binomial(cohortN,prob);
     run ;

     * 2-stage estimation to explore more appropriate sets of gamma and skeletons ;
     %if %upcase(&Mtype.) = NAMH2 %then %do ;

        * These macro variables will be used when reconstructing the skeleton ;
        data _null_ ;
          set m_ske01 ;
          array p_ar{*} p1 - p&p_n. ;
          array q_ar{*} q1 - q&q_n. ;
          basep = ceil( &p_n./2 ) ;
          baseq = ceil( &q_n./2 ) ;
          call symput( 'basep' , trim(left(put(  basep    ,best.))) ) ;
          call symput( 'baseq' , trim(left(put(  baseq    ,best.))) ) ;
          call symput( 'pre_p' , trim(left(put( p_ar{ basep }   ,best.))) ) ;
          call symput( 'pre_q' , trim(left(put( q_ar{ baseq }   ,best.))) ) ;
        run ;

        data est2_01 ;
           set cur02 ;
           if _n_ = 1 then set m_ske01 ;
           array p_ar{*} p1 - p&p_n. ;
           array q_ar{*} q1 - q&q_n. ;

           do dose1 = 1 to &p_n. ;
              do dose2 = 1 to &q_n. ;
                 func1 = p_ar{dose1}**exp(beta2) ;
                 func2 = q_ar{dose2}**exp(beta3) ;
                 pred = 1 - (1-func1)*(1-func2)/ ( 1 - beta1 * func1 * func2 ) ;
                 output ;  
               end ;
            end ;
        run ;

        proc means data = est2_01 nway nmiss mean noprint  ;
           where dose1 ne 0 and dose2 ne 0 ;;
           class dose1 dose2 ;
           var pred  ;
           output out = est2_02 mean = pred  ;
        run ;
        data est2_03  ;
           merge est2_02 
                    cur01 ( keep = dose1 dose2 CohortN rename = ( CohortN = WN ) in = _a1 ) 
           ;
           by dose1 dose2 ;
           if _a1 then do ;
             do _i = 1 to WN ;
               output ;
             end ;
           end ;
           else output ;
        run ;

        data tame ;
           stop ;
        run ;
        %let _stop = 0 ;
        %let _r = 1 ;
        %do %until ( &_stop. = 1 or &_r. < -200 ) ;
          %nlmix( inds = est2_03 , outds = est2_04 ) ;
          %let _mse = 9999 ;
          proc sql ;
             select round(sqrt( sum(( pred2 - pred )**2) / n(pred) ),.001) as mse into: _mse from est2_04 ;
          quit ;
          %if &_mse. < 0.01 %then %let _stop = 1 ;
          %else %let _r = %eval(&_r. - 10 );
        %end ;
        %let _stop = 0 ;
        %do %while ( &_stop. = 0 and &_r. < 1 ) ;
          %nlmix( inds = est2_03 , outds = est2_04 ) ;
          %let _mse = 9999 ;
          proc sql ;
             select round(sqrt( sum(( pred2 - pred )**2) / n(pred) ),.001) as mse into: _mse from est2_04 ;
          quit ;
          %put ****** &_r. **** &_mse. ************* ;
          %if &_mse. >= 0.01 %then %let _stop = 1 ;
          %else                          %let _r =  %eval(&_r. + 1 );
        %end ;
        %put ****** &_r. ***************** ;

        ods output Parameterestimates = est2_11 ;
        %nlmix( inds = est2_03 , outds = est2_04 ) ;

        proc transpose data = est2_11 out = m_ske01 (keep = p: q: );
           var estimate ;
           id parameter ;
        run ;

        data est2_21 ;
           keep _func1 _func2 cohortN DLT p1-p&p_n. q1-q&q_n. dose1 dose2 ;
           set cum01a  ;
           if _n_ = 1 then set m_ske01 ;
           * Create empric model for each drug ;
           if dose1 = 0 then _func1 = 0 ;
           if dose2 = 0 then _func2 = 0 ;
           array p_ar{*} p1 - p&p_n. ;
           array q_ar{*} q1 - q&q_n. ;
           _func1 = p_ar{dose1} ;
           _func2 = q_ar{dose2} ;
        run ;

        proc mcmc data = est2_21
                        nbi       = &nbi.
                        ntu       = &ntu.
                        nmc      = &nmc. 
                        nthin     = &nthin. 
                        outpost = cur02 
                        seed = &seed. 
            ;
             parms beta1 0 ;
             parms beta2 1 ;
             parms beta3 1 ; 

             %if %sysevalf(&_r. < 0) %then %do ;
               prior beta1  ~ normal(&_r.,sd= abs(&_r.)/3 ,upper = 1);
             %end ;
             %else %do ;
               prior beta1  ~ unif( -1 , 1 ) ;
             %end ;

             a1 = log( &pre_p. ) / log( p&basep. ) ;
             a2 = log( &pre_q. ) / log( q&baseq. ) ;
             prior beta2 ~ gamma(shape=2, scale = 0.5 ) ;
             prior beta3 ~ gamma(shape=2, scale = 0.5 ) ;
			 func1 = (_func1**a1)**(beta2) ;
             func2 = (_func2**a2)**(beta3) ;

/*             prior beta2 ~ normal(0,sd=1);*/
/*             prior beta3 ~ normal(0,sd=1);*/
/*             func1 = (_func1**a1)**exp(beta2) ;*/
/*             func2 = (_func2**a2)**exp(beta3) ;*/

             prob = 1 - (1-func1)*(1-func2)/ ( 1 - beta1 * func1 * func2 ) ;
             model DLT ~ binomial(cohortN,prob);
        run ;

     %end ;

     * 2-3. Calculate the predicted probability  ;
     data cur11 ;
        set cur02 ;
        if _n_ = 1 then set m_ske01 ;
        array p_ar{*} p1 - p&p_n. ;
        array q_ar{*} q1 - q&q_n. ;

        do dose1 = 1 to &p_n. ;
           do dose2 = 1 to &q_n. ;

			  %if %upcase(&Mtype.) = NAMH1 or %upcase(&Mtype.) = NAMH99 %then %do ;
                 func1 = p_ar{dose1}**exp(beta2) ;
                 func2 = q_ar{dose2}**exp(beta3) ;
                 prob = 1 - (1-func1)*(1-func2)/ ( 1 - beta1 * func1 * func2 ) ;
              %end ;
			  %if %upcase(&Mtype.) = NAMH2 %then %do ;
                 a1 = log( &pre_p. ) / log( p&basep. ) ;
                 a2 = log( &pre_q. ) / log( q&baseq. ) ;
                 func1 = (p_ar{dose1}**a1)**(beta2) ;
                 func2 = (q_ar{dose2}**a2)**(beta3) ;
                 prob = 1 - (1-func1)*(1-func2)/ ( 1 - beta1 * func1 * func2 ) ;
              %end ;
              %if %upcase(&Mtype.) = NGUMH or %upcase(&Mtype.) = NGUMH99 %then %do ;
                 func1 = p_ar{dose1}**exp(beta2) ;
                 func2 = q_ar{dose2}**exp(beta3) ;
                 prob = 1-exp( -1* (  (-log( 1 - func1 ))**(beta1) + (-log( 1 - func2 ))**(beta1) )**(1/beta1) ) ;
              %end ;
              %if %upcase(&Mtype.) = NJOE1 or %upcase(&Mtype.) = NJOE99 %then %do ;
                 func1 = p_ar{dose1}**exp(beta2) ;
                 func2 = q_ar{dose2}**exp(beta3) ;
                 prob =  (func1**(beta1) + func2**(beta1) - (func1**(beta1))*(func2**(beta1)))**(1/beta1) ;
              %end ;
              %if %upcase(&Mtype.) = TDM1 %then %do ;
                 _func1 = p_ar{dose1} ;
                 _func2 = q_ar{dose2} ;
                 func1 = (1-_func1)**(beta2) ;
                 func2 = (1-_func2)**(beta3-beta1*log(1-_func1)) ;
                 prob =  1 - func1*func2 ;
              %end ;
              %if %upcase(&Mtype.) = YYC %then %do ;
                 func1 = p_ar{dose1}**(beta2) ;
                 func2 = q_ar{dose2}**(beta3) ;
                 prob = 1 - ( (1-func1)**(-1*beta1) + (1-func2)**(-1*beta1) - 1 )**(-1/beta1) ;
              %end ;
              %if %upcase(&Mtype.) = RIVI %then %do ;
                 _func1 = p_ar{dose1} ;
                 _func2 = q_ar{dose2} ;
                 func1 = log( _func1 / ( 1- _func1 ));
                 func2 = log( _func2 / ( 1- _func2 ));
                 exps = exp( beta0 + beta1*func1 + beta2*func2 + beta3*func1*func2 ) ;
                 prob =  exps / ( exps + 1 ) ;
              %end ;

              * for MTD determination ;
              mtdflg = 0 ;
              if (&tg_rate. - &tg_inter.) <= prob <= (&tg_rate. + &tg_inter.) then mtdflg = 1 ;
              * for dose finding algorithm ;
              l_mtd = 0 ; u_mtd = 0 ;
              if prob < &tg_rate. then l_mtd = 1 ;
              if prob > &tg_rate. then u_mtd = 1 ;

              dd  = 10*dose1 + dose2 ;
              output ;  
            end ;
         end ;
     run ;

     * 2-4. Arrange the datasets for each skeletion ;
     proc means data = cur11 nway nmiss mean noprint  ;
        where dose1 ne 0 and dose2 ne 0 ;;
        class dd dose1 dose2 ;
        var prob mtdflg l_mtd u_mtd func1 func2  ;
        output out = cur12 mean = prob mtdflg l_mtd u_mtd func1 func2 ;
     run ;
     proc transpose data = cur12 out = cur13 prefix = pred ;
         var prob   ;
         id dd ;
     run ;
     proc transpose data = cur12 out = cur14 prefix = p_mtd ;
         var mtdflg  ;
         id dd ;
     run ;
     proc transpose data = cur12 out = cur15 prefix = l_mtd ;
         var l_mtd  ;
         id dd ;
     run ;
     proc transpose data = cur12 out = cur16 prefix = u_mtd ;
         var u_mtd  ;
         id dd ;
     run ;
     proc transpose data = cur12 out = cur17 prefix = funcp ;
         where dose2 = 1 ;
         var func1 ;
         id dose1 ;
     run ;
     proc transpose data = cur12 out = cur18 prefix = funcq ;
         where dose1 = 1 ;
         var func2 ;
         id dose2 ;
     run ;

     proc sql noprint  ;
       create table crt04 as 
       select mean(beta1) as beta1 from cur02 ;
     quit ;

     * Summarized dataset ;
     data m_out01 ;
        format mdid ;
        merge cur13
                  cur14
                  cur15
                  cur16
                  cur17
                  cur18
                  crt04
        ;
     run ;

%mend MCMCMO ;

*****************************************************************************************;
* 2-3. 1st stage for dose finding   ; 
*****************************************************************************************;

%macro first_st ( fst_id , fst_opt ) ;

  * 1. proposed dose escalation, i.e. ordering based on the first assumed skeleton ;
  * 4. POCRM for 1st stage dose escalation / zoning escalation ;
  %if &fst_opt. = 1 or &fst_opt. = 4 %then %do ;  

      data _null_  ;
        set fstorder ;
        * if DLT is not observed at maximum dose level ;
        if &fst_id. > &p_n. * &q_n. then do ;
            if _n_ = &p_n. * &q_n. ;
        end ;
        else do ; 
            if _n_ = &fst_id. ;
        end ;
        call symput('next_d', trim( left( put( dd , best. )))) ;
      run ; 

  %end ;

  * 2. Diagonal dose escalation ;
  %if &fst_opt. = 2 %then %do ;  

      * Data step provides next dose based on the current dose level and planned drug A and B ;
      * This procedure comes from Riviere 2014 ;
      data _null_  ;
        p_n = &p_n. ;
        q_n = &q_n. ;
        fst_id = &fst_id. ;

        if p_n >= fst_id and q_n >= fst_id then do ;
           dd = fst_id * 10 + fst_id ; 
        end ;
        else do ;
          if p_n = q_n then do ;
             dd = p_n * 10 + q_n ; 
          end ;
          if p_n > q_n then do ;
             if p_n < fst_id then do ;
                dd = p_n * 10 + q_n ; 
             end ;
             else do ;  * p_n >= fst_id ;
                dd = fst_id * 10 + q_n ; 
             end ;
          end ;
          if p_n < q_n then do ;
             if q_n < fst_id then do ;
                dd = p_n * 10 + q_n ; 
             end ;
             else do ;  * q_n >= fst_id ;
                dd = p_n * 10 + fst_id ; 
             end ;
          end ;
        end ;
        call symput('next_d', trim( left( put( dd , best. )))) ;
      run ; 

  %end ;

  * 3. Yin and Yuan 1st stage dose escalation ;
  %if &fst_opt. = 3a %then %do ; * A1->A2->A3 first ;

    * Firstly, starting of (1,1) and then proceed to vertial direction (s,1) until DLT is observed ;
    * 2ndly, starting of (1,2) horizonal direction (1,j) until DLT is observed ;
    * D11,D21,D31,D12,D13,D14,... ;
    %let p_cnt = 0 ;
    %let q_cnt = 0 ;
    proc sql noprint ;
      select max(dose1) into: p_lv from cum01 ;
      select max(dose2) into: q_lv from cum01 ;
      select sum(DLT) into: p_cnt from cum01 where dose2 = 1 ;
      select sum(DLT) into: q_cnt from cum01 where dose1 = 1 and dose2 > 1;
    quit ;

    %if &p_cnt. = 0 and &p_lv. ne &p_n. %then %do ; * Move in vertial direction ;
      data _null_  ;
        dd       = (&p_lv. + 1) * 10 + 1 ;
        call symput('next_d', trim( left( put( dd , best. )))) ;
      run ;
    %end ;
    %if &q_cnt. = 0 or &p_cnt. > 0 or &p_lv. = &p_n. %then %do ; * Move in horizonal direction ;
      data _null_  ;
        dd =  10 + (&q_lv. + 1) ;
        call symput('next_d', trim( left( put( dd , best. )))) ;
      run ;
    %end ;

  %end ;

  %if &fst_opt. = 3b %then %do ; * B1-B2-B3, first. ;

    %let p_cnt = 0 ;
    %let q_cnt = 0 ;
    proc sql noprint ;
      select max(dose1) into: p_lv from cum01 ;
      select max(dose2) into: q_lv from cum01 ;
      select sum(DLT) into: p_cnt from cum01 where dose2 = 1 and dose1 > 1;
      select sum(DLT) into: q_cnt from cum01 where dose1 = 1  ;
    quit ;

    %if &q_cnt. = 0 and &q_lv. ne &q_n. %then %do ; * Move in vertial direction ;
      data _null_  ;
        dd =  10 + (&q_lv. + 1) ;
        call symput('next_d', trim( left( put( dd , best. )))) ;
      run ;
    %end ;
    %if &p_cnt. = 0 or &q_cnt. > 0 or &q_lv. = &q_n. %then %do ; * Move in horizonal direction ;
      data _null_  ;
        dd       = (&p_lv. + 1) * 10 + 1 ;
        call symput('next_d', trim( left( put( dd , best. )))) ;
      run ;
    %end ;

  %end ;

  * 5. Stairs Escalation which is the same procedure as BOIN ;
  %if &fst_opt. = 5 %then %do;

    proc sql noprint ;
      select max(dose1) into: p_lv from cum01 ;
      select max(dose2) into: q_lv from cum01 ;
    quit ;

    data _null_  ;
      se = rand('binomial',0.5,1) ;
      if &p_lv. = &p_n. and &q_lv. = &q_n. then up = 0 ;
      if se = 0 and &p_lv. ne &p_n. then up = 10 ;
      if se = 0 and &p_lv. = &p_n. and &q_lv. ne &q_n. then up = 1 ;
      if se = 1 and &q_lv. ne &q_n. then up = 1 ;
      if se = 1 and &q_lv. = &q_n. and &p_lv. ne &p_n. then up = 10 ;
      dd = &p_lv.*10 + &q_lv. + up ;
      call symput('next_d', trim( left( put( dd , best. )))) ;
    run ;

  %end ;

%mend first_st ;

*****************************************************************************************;
* 2-4. Dose finding algorithm   ; 
*****************************************************************************************;

%macro dosefind ( c_id , findopt1 , termopt , ce = &_ce. , cd = &_cd.) ;

      * The number of treated patients ;
      data frame01 ;
        do dose1 = 1 to &p_n. ;
          do dose2 = 1 to &q_n. ; 
             dd = dose1*10 + dose2 ;
             output;
          end ;
        end ;
      run ;  
      data nnn01 ;
        merge frame01 
                 cur01 ;
        by dose1 dose2 ;
        if cohortN = . then CohortN = 0 ;
      run ;
      proc transpose data = nnn01 out = nnn02 prefix = _nn ;
          var CohortN ;
          id dd ;
      run ;
      proc sql noprint ;
         select trim(left(put(max(c_id),best.))) into: c_id from cum01 ; 
      quit ;

      * we escalate the combination dose level to an adjacent combination dose level ; 
      data find01 ;
        format c_id dc T_note ;
        keep c_id dc T_note ;
        set m_out01 ;
        if _n_ = 1 then set nnn02 ;

        c_id = &c_id. ;

        array pred_ar{1:&p_n. ,1:&q_n. } pred11 -- pred&p_n.&q_n. ;
        array pmtd_ar{1:&p_n. ,1:&q_n. } p_mtd11 -- p_mtd&p_n.&q_n. ;
        array lmtd_ar{1:&p_n. ,1:&q_n. } l_mtd11 -- l_mtd&p_n.&q_n. ;
        array umtd_ar{1:&p_n. ,1:&q_n. } u_mtd11 -- u_mtd&p_n.&q_n. ;
        array nnn_ar{1:&p_n. ,1:&q_n. } _nn11 -- _nn&p_n.&q_n. ;

        * Current dose information ;
        dose1 = int( &next_d. /10)  ;
        dose2 = &next_d. - int( &next_d. /10)*10  ;

        * parts of addmissible ranges ;
        low1 = dose1 - (dose1 - 1 > 0) ;
        up1 = dose1 + (dose1 + 1 <= &p_n.) ;
        low2 = dose2 - (dose2 - 1 > 0) ;
        up2 = dose2 + (dose2 + 1 <= &q_n.) ;

        rp2d = 0 ;
        top   = 1 ;

        * OPT = 1 or 2 ;
        do _d1 = 1 to &p_n. ;
           do _d2 = 1 to &q_n. ;

              diff   = abs( pred_ar{ _d1 , _d2 }  - &tg_rate. ) ;

              ************* DOSEFIND 1 *****************************;
              * Yin and Yuan 2009, closest to target rate among adjacent doses ;;
              if &findopt1. = 1 then do ;
                 if ( _d1 = low1 and _d2 = dose2 ) or 
                    ( _d1 = low1 and _d2 = up2 )  or 
                    ( _d1 = dose1 and _d2 = low2 )  or 
                    ( _d1 = dose1 and _d2 = dose2 )  or 
                    ( _d1 = dose1 and _d2 = up2 )  or 
                    ( _d1 = up1 and _d2 = low2 )  or 
                    ( _d1 = up1 and _d2 = dose2 ) then do ;
                       if diff ne . and diff < top then do ;
                          top = diff ;
                          rp2d = _d1*10 + _d2 ;
                       end ;
                 end ;
              end ;

              ************* DOSEFIND 2 *****************************;
              if &findopt1. = 2 then do ; * POCRM no skipping restriction ;
                       if diff ne . and diff <= top then do ;
                          top = diff ;
                          rp2d = _d1*10 + _d2 ;
                       end ;
              end ; * End of findopt1 = 2 / POCRM ;

              ************* DOSEFIND 3 *****************************;
              * Riviere 2014 ;
              if &findopt1. = 3 then do ;

                 if lmtd_ar{ dose1, dose2 } > &ce. then do ;
                   if dose1 = &p_n. and dose2 = &q_n. then do ;
                      diff = 0 ;
                      rp2d = dose1*10 + dose2 ;
                   end ;
                   else if  not( _d1 = dose1 and _d2 = dose2 ) and
                       (( _d1 = low1 and _d2 = up2   )  or 
                        ( _d1 = dose1 and _d2 = up2 )  or 
                        ( _d1 = up1 and _d2 = low2   )  or 
                        ( _d1 = up1 and _d2 = dose2 ))  then do ;
                       if diff ne . and diff < top then do ;
                          top = diff ;
                          rp2d = _d1*10 + _d2 ;
                       end ;
                   end ;
                 end ;
                 else if umtd_ar{ dose1, dose2 } > &cd.  then do ;
                    if dose1 = 1 and dose2 = 1 then do ;
                       diff = 0 ;
                       rp2d = dose1*10 + dose2 ;
                    end ;
                    else if not( _d1 = dose1 and _d2 = dose2 ) and
                             (( _d1 = low1  and _d2 = dose2  ) or 
                              ( _d1 = dose1 and _d2 = low2   )  or 
                              ( _d1 = low1   and _d2 = up2    )  or 
                              ( _d1 = up1    and _d2 = low2   ))  then do ;
                       if diff ne . and diff < top then do ;
                          top = diff ;
                          rp2d = _d1*10 + _d2 ;
                       end ;
                    end ;
                 end ;
                 else if lmtd_ar{ dose1, dose2 } ne . and lmtd_ar{ dose1, dose2 } <= &ce. and  
                          umtd_ar{ dose1, dose2 } ne . and umtd_ar{ dose1, dose2 } <= &cd. then do ;
                    * No change, stay the current dose level ;
                    rp2d = dose1 * 10 + dose2 ;
                 end ;

              end ; * Riviere 2014 end ;

           end ; * end loop 2 ;
        end ; * end loop 1 ;

        %if %upcase(&termopt.) = Y %then %do;
          * Termination ; 
          %if %upcase(&_model_n.) = RIVI %then %do ;
            if umtd_ar{ 1, 1 } > &toxlimit. and dose1 = 1 and dose2 = 1 and _nn11 >= 6 then rp2d = -1 ;
          %end ;
          %else %do ;
            if umtd_ar{ 1, 1 } > &toxlimit. and dose1 = 1 and dose2 = 1 then rp2d = -1 ;
          %end ;
        %end ;

        * Next dose assignment ;
        call symput('next_d', trim( left( put( rp2d , best. )))) ;
        curdd = dose1 * 10 + dose2 ;
        put rp2d = curdd = ;

        * Data for check ;
        rec = int(rp2d/10) + rp2d - int(rp2d/10)*10 ;
        if (dose1+dose2) > rec then dc = "D";
        if (dose1+dose2) < rec then dc = "E";
        if (dose1+dose2) = rec then do ;
           if rp2d = curdd then dc = "S";
           else                      dc = "C"; 
        end ;

        length T_note $420. ;
        T_note = "dose:pred:pmtd:l_pr:u_pr(*ESC*){newline 1}" ;
        %macro subsub ( a1 , a2 ) ;
           flag1 = " ";
           if &a1. = dose1 and &a2. = dose2 then flag1 = "*" ;
           if &a1. = int(rp2d/10) and &a2. = rp2d - int(rp2d/10)*10 then flag1 = "#" ;
           dd = &a1. * 10 + &a2. ;
           T_note = trim(left(T_note))||"D"||trim(left(put(dd,best.)))||trim(left(flag1))||":"||
                        trim(left(put( pred_ar{&a1.,&a2.} ,5.3)))||":"||
                        trim(left(put( pmtd_ar{&a1.,&a2.} ,5.3)))||":"||
                        trim(left(put( lmtd_ar{&a1.,&a2.} ,5.3)))||":"||
                        trim(left(put( umtd_ar{&a1.,&a2.} ,5.3)))||"(*ESC*){newline 1}" ;
        %mend subsub ;
        %subsub( dose1 , dose2 ) ;
        %subsub( dose1 , up2 ) ;
        %subsub( up1 , dose2 ) ;
        %subsub( low1 , up2 ) ;
        %subsub( up1 , low2 ) ;
        %subsub( low1 , dose2 ) ;
        %subsub( dose1 , low2 ) ;
        T_note = trim(left(T_note))||"rg2=&tg_inter.,ce=&ce.,cd=&cd., mtd="||tranwrd("&mtdlist.","999"," ");
      run ;

      data find99 ;
        set find99 find01 ;
      run ;
  
%mend dosefind ;

*****************************************************************************************;
* 2-5. MTD determination ; 
*****************************************************************************************;

%macro mtd_d ;

  * Create the list of doses which have been tested ; 
  * Only treated dose is candidate doses ;
    data mtd01a ;
      set cum01 ;
      dd = dose1 * 10 + dose2 ;
    run ;
  proc sort data = mtd01a out = mtd02a nodupkey ;
    by dd ;
  run ;
  proc sql noprint ;
    select n( dd ) into: cand_dn from mtd02a ;
  quit ;

  %let doselist0 = ;
  data _null_  ;
    set mtd02a ;
    call symput('doselist0', symget('doselist0')||' '||trim(left(put(dd,best.)))  ) ;
  run ;

  proc sql ;
    create table cum_n as 
    select sum( cohortN ) as cum_n from cum01 ;
    create table cummax_n as 
    select sum( cohortN ) as cummax_n from cum01 where dose1 = &p_n. and dose2 = &q_n.;
  quit ;

  data m_out02 ;
     format mtd1 mtd2 over1 over2 mtd3 over3  ;
     drop _d1 _d2 sum_ame top1 - top3 diff dd  ;
     set m_out01 ;
     if _n_ = 1 then set cum_n ;
     if _n_ = 1 then set cummax_n ;
     if cummax_n = . then cummax_n = 0 ; 

     array pred_ar{1:&p_n. ,1:&q_n. } pred11 -- pred&p_n.&q_n. ;
     array pmtd_ar{1:&p_n. ,1:&q_n. } p_mtd11 -- p_mtd&p_n.&q_n. ;
     array umtd_ar{1:&p_n. ,1:&q_n. } u_mtd11 -- u_mtd&p_n.&q_n. ;
     &test_sc. ;

     rp2d = 0 ;
     top1 = 1 ;

     maxd = 0 ;
     top2 =  0 ;

     yyc2d = 0 ;
     top3 = 1 ;

     sum_ame = 0 ;
     do _d1 = 1 to &p_n. ;
        do _d2 = 1 to &q_n. ;
            dd = _d1 * 10 + _d2 ;
            diff   = abs( pred_ar{ _d1 , _d2 }  - &tg_rate. ) ;

            if dd in (&doselist0.) then sum_ame = sum_ame + abs( pred_ar{ _d1 , _d2 } - pq_ar{ _d1 , _d2 } );
            
            * MTD1 - Closest  among doses which have been treated or (mtdopt=2) among lower doses that have been treated  ;
            if diff ne . and diff < top1 and dd in (&doselist0.) then do ;
               top1 = diff ;
               rp2d = _d1*10 + _d2 ;
            end ;
            * MTD2 - Max prob by Riviere / (mtdopt=1) among doses which have been treated or (mtdopt=2) among lower doses that have been treated  ;
            if pmtd_ar{ _d1 , _d2 } > top2 and dd in (&doselist0.) then do ;
               top2 = pmtd_ar{ _d1 , _d2 };
               maxd = _d1*10 + _d2 ;
            end ;
            * MTD3 - Closest / no restriction closest  ( by POCRM or YYC )  ;
            if diff ne . and diff < top3 then do ;
               top3 = diff ;
               yyc2d = _d1*10 + _d2 ;
            end ;

        end ;
     end ;

     same = sum_ame/&cand_dn. ;

     mtd1 = 0 ;
     mtd2 = 0 ;
     mtd3 = 0 ;
     over1 = 0 ;
     over2 = 0 ;
     over3 = 0 ;

     if rp2d in ( &mtdlist. ) then mtd1 = 1 ;
     if maxd in ( &mtdlist. ) then mtd2 = 1 ;
     if yyc2d in ( &mtdlist. ) then mtd3 = 1 ;

     if rp2d in ( &overlist. ) then over1 = 1 ;
     if maxd in ( &overlist. ) then over2 = 1 ;
     if yyc2d in ( &overlist. ) then over3 = 1 ;
  run ;  

%mend mtd_d ;


*****************************************************************************************;
* 3-1. Main Procedure for one simulation ; 
*****************************************************************************************;

%macro main ( first_st = 1 , model_n = AMH , findopt1 = 1 , termopt = 1) ;

  * 0. Create dataset for each first stage ;
  %if &first_st. = 1 %then %do ;
      data fstorder ;
        keep prob dd sort ;
        set m_ske01 ;
        array p_ar{*} p: ;
        array q_ar{*} q: ;
        CALL STREAMINIT(&seed. + &test_id.) ;

        do _d1 = 1 to dim(p_ar)  ;
          do _d2 = 1 to dim(q_ar)  ;
              dd    = _d1 * 10 + _d2 ; 
              prob = p_ar{_d1} + q_ar{_d2} - p_ar{_d1}*q_ar{_d2};
              sort = rand('Uniform') ; * For tie data ;
              if dd = &st_dose. then sort = -9999 ; * Starting dose should be the first ; 
              output ;
           end ;
        end ;
      run ;
      proc sort data = fstorder ;
        by prob sort ;
      run ;
  %end ;
  %if &first_st. = 4 %then %do ;
      data fstorder ;
         keep dd srt1 srt2  ;
         CALL STREAMINIT(&seed. + &test_id.) ;
         do _d1 = 1 to &p_n. ;
           do _d2 = 1 to &q_n. ;
             * Zone ID ;
             srt1 = _d1 + _d2 ;
             * For random selection ;
             srt2 = rand('Uniform') ;
             dd    = _d1 * 10 + _d2 ; 
             output ;
           end ;
         end ;
      run ;
      proc sort data = fstorder ;
        by srt1 srt2 ;       * If would like to select dose within zone randomly, use srt2 ; 
      run ;
  %end ;

  * 1. First dose ;
  %let next_d = &st_dose. ;
  %ge_data ( 1 , &next_d. ) ;
    
  * 2. Loop from 2nd dosing to final  ;
  * if DLT > 0 then go to 2nd stage ; 
  * else keep going to 1st stage ;
  %do _k = 2 %to %eval( &max_n. / &N_PT. ) ;

     %if &first_st. = 1 or &first_st. = 2 or &first_st. = 4 or &first_st. = 5 %then %do ; 
       proc sql noprint ;
           select (sum(DLT)>0) into: dlt_n from cum01 ;
       quit ;
     %end ;
     %if &first_st. = 3a %then %do ; 
       %let dlt_n = 0 ;
       data _null_ ;
          set cum01 ;
          retain maxp ;
          if dose2 = 1 and DLT > 0 then p_cnt + 1 ;
          if dose1 = 1 and dose2 > 1 and DLT > 0 then q_cnt + 1 ;
          maxp = max(dose1,maxp);
          if ( p_cnt > 0 and q_cnt > 0) or 
             ( dose2= &q_n. and p_cnt > 0) or 
             ( maxp = &p_n. and q_cnt > 0 ) or 
             ( dose2 = &q_n. and maxp = &p_n. ) then call symput('dlt_n',"1") ;
       run ;
     %end ;
     %if &first_st. = 3b %then %do ; 
       %let dlt_n = 0 ;
       data _null_ ;
          set cum01 ;
          retain maxq ;
          if dose1 = 1 and DLT > 0 then q_cnt + 1 ;
          if dose2 = 1 and dose1 > 1 and DLT > 0 then p_cnt + 1 ;
          maxq = max(dose2,maxq);
          if ( p_cnt > 0 and q_cnt > 0) or 
             ( dose1 = &p_n. and q_cnt > 0) or 
             ( maxq = &q_n. and p_cnt > 0 ) or 
             ( dose1 = &p_n. and maxq = &q_n. ) then call symput('dlt_n',"1") ;
       run ;
     %end ;

     %if &dlt_n. = 0 %then %do ;  
          %first_st( &_k. , &first_st. ) ;
          %ge_data ( &_k. , &next_d. ) ;
     %end ;
     %else %do ;   * 2nd stage: dose will be escalated based on the model  ;

       * OPT1: WAIC, WBIC, DIC or BAVG ;
options nonotes ;
        %MCMCMO ( &model_n.   ) ;
        %dosefind ( &_k. , &findopt1. , &termopt. ) ;
options notes ;

       * Terminated or not ;
       %if &next_d. < 0 %then %do ;
         %let _k = %eval( &max_n. / &N_PT. ) ;
       %end ;
       %else %do ;
         %ge_data ( &_k. , &next_d. ) ;
       %end ;

     %end ;

  %end ;

  %if &next_d. < 0 %then %do ;

    proc sql ;
       create table cum_n as 
       select sum( cohortN ) as cum_n from cum01 ;
       create table cummax_n as 
       select sum( cohortN ) as cummax_n from cum01 where dose1 = &p_n. and dose2 = &q_n.;
    quit ;

     data m_out02 ;
        format mtd1 mtd2 over1 over2 mtd3 over3 ;
        set m_out01 ;
        if _n_ = 1 then set cum_n ;
        if _n_ = 1 then set cummax_n ;
        if cummax_n = . then cummax_n = 0 ; 
         mtd1 = 0 ;
         mtd2 = 0 ;
         mtd3 = 0 ;
         over1 = 0 ;
         over2 = 0 ;
         over3 = 0 ;
         rp2d = 99 ;
         maxd = 99 ;
         yyc2d = 99 ;
     run ;

  %end ;
  %else %do ;

      %MCMCMO ( &model_n.   ) ;
      %dosefind (&_k., &findopt1. , &termopt. ) ;
      %mtd_d;

  %end ;

%mend main ;

*****************************************************************************************;
* 4-1. Simulation ; 
*****************************************************************************************;

%macro simulation ;

  data out01 cum99 ;
    stop ;
  run ;
  
  %do test_id = 1 %to &N_test. ;

     data find99 ;
        c_id = . ;
        stop ;
     run ;

     %main ( first_st = &_first_st. , model_n = &_model_n. , findopt1 = &_findopt1. , termopt = &_termopt. ) ; 

     data out01 ;
       format test_id mtd1 rp2d mtd2 maxd mtd3 yyc2d over1 - over3 ;
       set out01 m_out02 (in=_a1) ;
        if _a1 then test_id = &test_id. ;
     run ;

     proc sort data = find99 ;
        by c_id ;
     run ;
     data cum98 ;
       merge cum01 
                 find99 
       ;
       by c_id ;
     run ;
     data cum99 ;
        format test_id ;
        set cum99 cum98 (in=_a1) ;
        if _a1 then test_id = &test_id. ;
     run ;

  %end ;

%mend simulation ;
%simulation ;

*****************************************************************************************;
* 5-1. Summary of simulated data  ; 
*****************************************************************************************;

* Accurary Index ; 
%macro cal_ai  (ai_var) ;

  proc freq data = out01 noprint ;
    table &ai_var. / out = ai01   ;
  run ;
  proc transpose  data = ai01  out = ai02 prefix = _pp ;
    var count ;
    id &ai_var. ;
  run ;
  data ai_&ai_var. ;
    keep ai_&ai_var. ;
    set ai02 ;
    &test_sc. ; * pq_ar{ _d1, _d2 } ;
    array pred_ar{1:&p_n. ,1:&q_n.} %do _u = 1 %to &p_n. ;
                                               _pp&_u.1 - _pp&_u.&q_n.
                                            %end ;
    ;
    sum1 = 0 ;
    sum2 = 0 ;

    do _d1 = 1 to &p_n. ;
       do _d2 = 1 to &q_n. ;
           dd = _d1 * 10 + _d2 ;
           if pred_ar{ _d1 , _d2 } = . then pred_ar{ _d1 , _d2 } = 0 ;
           sum1 = sum( sum1 , abs( pq_ar{ _d1 , _d2 } - &tg_rate. )) ;
           sum2 = sum( sum2 , (abs( pq_ar{ _d1 , _d2 } - &tg_rate. )*( pred_ar{ _d1 , _d2 }/&N_test.) ) ) ;
       end ;
    end ;

    ai_&ai_var. = round( 1 - &p_n.*&q_n.* ( sum2/sum1 ) ,.01);
  run ;

%mend cal_ai ;
%cal_ai ( rp2d ) ;
%cal_ai ( maxd ) ;
%cal_ai ( yyc2d ) ;

* Average number of patients allocated to true MTD combiantions ;
data avg01 ;
  merge out01 ( keep = test_id rp2d maxd yyc2d ) 
            cum99 
  ;
  by test_id ;

  &test_sc. ;
  dd2 = dose1 * 10 + dose2 ;
  mtd1 = 0 ;
  over1 = 0 ;
     do _d1 = 1 to &p_n. ;
        do _d2 = 1 to &q_n. ;
          dd = _d1 * 10 + _d2 ;
          if &tg_rate.- 0.05 < pq_ar{ _d1, _d2 } < &tg_rate.+ 0.05 and dd = dd2 then mtd1 = &N_PT. ;
          if pq_ar{ _d1, _d2 } > &tg_rate.+&tg_range. and dd = dd2  then over1 = &N_PT. ;
        end ;
     end ;
run ;
proc means data = avg01 noprint nmiss nway  ;
  class test_id ;
  var mtd1 over1 ;
  output out = avg02
            sum = mtd1 over1  ;
run ;
proc means data = avg02 noprint nmiss nway ;
  var mtd1 over1  ;
  output out = avg03 
           mean = avgmtd1 avgover1  ;
run ;

* Overall percentage of observed toxicity ;
proc sql noprint ;
  create table dlt01 as 
  select test_id, (sum(DLT)/sum(CohortN))*100 as dltrate from cum99 group by test_id ;
  create table dlt02 as 
  select mean(dltrate) as m_dltrate from dlt01 ;
quit ;
 
data out01a ;
  set out01 ;
  if _n_ = 1 then do ;
      set     ai_rp2d ;
      set     ai_maxd ;
      set     ai_yyc2d  ;
      set     avg03 ;
      set     dlt02 ;
  end ;
  if rp2d = 99 then term_n = 1 ;
  else  term_n = 0 ;

  label
    avgmtd1 = "Avg. allocated No of PTs to true MTD" 
    avgover1 = "Avg. allocated No of PTs to over dose" 
    m_dltrate = "Overall percentage of observed toxicity" 
    cum_n = "# of treated subjects" 
    cummax_n = "# of subjects assigned to maximum dose" 
    term_n = "Termination rate" 
    MTD1 = "MTD1 selection percent ( closest dose to target DLT among tested doses"
    MTD2 = "MTD2 selection percent ( dose which has the highest probability within target ranges among tested doses)"
    MTD3 = "MTD3 selection percent ( closest dose to target DLT among all doses)" 
    Over1 = "Overdose selection percent related to MTD1" 
    Over2 = "Overdose selection percent related to MTD2" 
    Over3 = "Overdose selection percent related to MTD3" 
    ai_rp2d = "AI based on MTD1(Closest)" 
    ai_maxd = "AI based on MTD2(Max prob)" 
    ai_yyc2d = "AI based on MTD3(simple closest)" 
  ;    
run ;

ods listing ;
title1 "Scenario = &Scenario. , No of test = &N_test. , " ;
title2 "1st ST=&_first_st. , Model = &_model_n. , Dosefind1 = &_findopt1. " ;  
title3 "Termination Y/N = &_termopt.." ;  
options nocenter ls = 200  ;
proc means data = out01a  n mean  maxdec =  2  ;
  var mtd1 mtd2 mtd3 over1 over2 over3 ai_rp2d ai_maxd ai_yyc2d avgmtd1 avgover1 m_dltrate cum_n cummax_n term_n beta1  ;
  * funcp: funcq: beta1  ;
run ;

  data outdir.out01_&Scenario. ;
    format mtd1 rp2d mtd2 maxd mtd3 yyc2d  over1 - over3 ;
    set out01a ;
  run ;
