# Supplementary material for: Flexible use of copula‐type model for dose‐finding in drug combination clinical trials
Source: Biometrics. 2021 Aug 1;78(4):1651–61. doi: 10.1111/biom.13510 (PMC10393268; doi:10.1111/biom.13510)
Supplement: Supplementary file 1 — Web Appendices and Tables referenced in Sections 2.2, 4.1, 4.2 and 5, as well as the simulation code are available with this paper at the Biometrics website on Wiley Online Library. [file BIOM-78-1651-s001.zip › SASCode_README.TXT]

# FlexibleUseCopula.sas

"FlexibleUseCopula.sas" is a simulation SAS program for evaluating the operating characteristics of the dose-finding design in drug combination clinical trials. 
 
# Features

Multiple dose-finding designs can be evaluated; Proposed method (AMH-E, GUMH-E, Joe-E), Copula-type model-based design by Yin and Yuan (2009; JRSS C), Logistic model-based design proposed by Riviere (2014; Pharmaceutical Statistics), Wang's model-based design (2005; Biometrics). For the dose escalation methods, 5 types of the 1st stage and 3 types of the 2nd stage can be applied. Furthermore, you can specify the sample size, skeleton, the target DLT rate, cohort size, etc.
  
# SAS version

Version 9.4 or later is recommended to use.
 
# Installation

Only SAS installation is required.
 
# Usage

By changing the values of the SAS macro variables in Section 1-1 to 1-5 of the SAS program, you can execute various types of simulations. The explanation for each macro variable and possible options are provided in the SAS program.
 
# Note

If you want to consider more than 5th dose level, you need to add the corresponding skeleton datasets in Section 1-4.
 
# Author information
* Author: Koichi Hashizume
* Company: Bristol Myers Squibb Japan
* E-mail: koichi.hashizume@bms.com
 
